# Supplementary material for: Pattern of Prostate Cancer Recurrence Assessed by 68Ga-PSMA-11 PET/CT in Men Treated with Primary Local Therapy
Source: J Clin Med. 2021 Aug 29;10(17):3883. doi: 10.3390/jcm10173883 (PMC8432125; doi:10.3390/jcm10173883)
Supplement: Supplementary file 1 [file jcm-10-03883-s001.zip]

Archive with 1 entries (1 files):
- jcm-1297351-supplementary.pdf
